# Supplementary material for: Enabling oxygen-controlled microfluidic cultures for spatiotemporal microbial single-cell analysis
Source: Front Microbiol. 2023 Jun 20;14:1198170. doi: 10.3389/fmicb.2023.1198170 (PMC10318409; doi:10.3389/fmicb.2023.1198170)
Supplement: Supplementary file 2 [file Data_Sheet_2.zip]

Archive with 1 entries (1 files):
- mask-design.gds
