# Supplementary material for: Enabling oxygen-controlled microfluidic cultures for spatiotemporal microbial single-cell analysis
Source: Front Microbiol. 2023 Jun 20;14:1198170. doi: 10.3389/fmicb.2023.1198170 (PMC10318409; doi:10.3389/fmicb.2023.1198170)
Supplement: Supplementary file 3 [file Data_Sheet_3.zip]

Archive with 2 entries (2 files):
- mini-incubator.SLDPRT
- mini-incubator.STL
